# Supplementary material for: Serial Changes in Vitamin D Status in Patients During Severe Acute Respiratory Distress Syndrome and Extracorporeal Membrane Oxygenation
Source: Medicina (Kaunas). 2025 May 16;61(5):901. doi: 10.3390/medicina61050901 (PMC12113077; doi:10.3390/medicina61050901)
Supplement: Supplementary file 1 [file medicina-61-00901-s001.zip]

Archive with 1 entries (1 files):
- medicina-3596304-SI.pdf
